# Supplementary material for: Epigenome data release: a participant-centered approach to privacy protection
Source: Genome Biol. 2015 Jul 17;16(1):142. doi: 10.1186/s13059-015-0723-0 (PMC4504083; doi:10.1186/s13059-015-0723-0)
Supplement: Additional file 1: Table S1. — List of the individuals and tissue samples in the WGBS datasets analyzed from the NIH Roadmap Epigenomics project. [file 13059_2015_723_MOESM1_ESM.xlsx]

## Sheet: Roadmap Datasets
Donor ID	RM066	STL003	STL001	STL002	149
Age (years)	36	34	3	30	81
Health Status	Disease Free	polysubstance abuse (NO diabetes, hypertension, coronary artery disease, cancer)	healthy, no prior medical history (NO diabetes, hypertension, coronary artery disease, cancer)	iron deficiency, bipolar disease (NO diabetes, hypertension, coronary artery disease, cancer)	no Alzheimer's disease evident at demise
Sex	Female	Male	Male	Female	Male
Ethnicity	African American	Caucasian	Caucasian and African American	Caucasian	NA
Number of Samples	4	27	8	3	7
	Breast Myoepithelial Cells (GSM1127054)	Adrenal Gland (GSM1010981)	Left Ventricle (GSM1010978)	Ovary (GSM1010980)	Brain Hippocampus Middle (GSM1112838)
	Breast Myoepithelial Cells (GSM1127057)	Adipose Tissue (GSM1010983)	Thymus (GSM1010979)	Ovary (GSM1120323)	Brain Anterior Caudate (GSM916074)
	Breast Myoepithelial Cells (GSM1127059)	Gastric (GSM1010984)	Left Ventricle (GSM1120319)	Lung (GSM983647)	Brain Inferior Temporal Lobe (GSM916080)
	Breast Luminal Epithelial Cells (GSM1127125)	Psoas Muscle (GSM1010986)	Left Ventricle (GSM1120320)		Brain Mid Frontal Lobe (GSM916085)
		Right Atrium (GSM1010987)	Small Intestine (GSM1120321)		Brain Substantia Nigra (GSM916086)
		Right Ventricle (GSM1010988)	Thymus (GSM1120322)		Brain Angular Gyrus (GSM916087)
		Sigmoid Colon (GSM1010989)	Sigmoid Colon (GSM983645)		Brain Cingulate Gyrus (GSM916090)
		Right Ventricle (GSM1059433)	Small Intestine (GSM983646)
		Adrenal Gland (GSM1120324)
		Adrenal Gland (GSM1120325)
		Aorta (GSM1120326)
		Aorta (GSM1120327)
		Aorta (GSM1120328)
		Aorta (GSM1120329)
		Adipose Tissue (GSM1120330)
		Adipose Tissue (GSM1120331)
		Gastric (GSM1120332)
		Gastric (GSM1120333)
		Right Atrium (GSM1120334)
		Right Atrium (GSM1120335)
		Right Ventricle (GSM1120336)
		Right Ventricle (GSM1120337)
		Aorta (GSM983648)
		Esophagus (GSM983649)
		Left Ventricle (GSM983650)
		Pancreas (GSM983651)
		Spleen (GSM983652)
