# Supplementary material for: Epigenome data release: a participant-centered approach to privacy protection
Source: Genome Biol. 2015 Jul 17;16(1):142. doi: 10.1186/s13059-015-0723-0 (PMC4504083; doi:10.1186/s13059-015-0723-0)
Supplement: Additional file 2: Table S2. — List of the subset of probes from the 450 K that are consistent across tissues of the same individual but that vary between individuals, providing a basis for distinguishing individuals on the basis of methylation in any tissue. [file 13059_2015_723_MOESM2_ESM.xlsx]

## Sheet: Sheet1
Additional data file 2. Probes from the 450k that are consistent across tissues of the same individual but that vary between individuals.
cg00007810	cg04586456	cg08969352	cg13434263	cg18091165	cg22968622
cg00011891	cg04606582	cg08980509	cg13506281	cg18102950	cg22969661
cg00026186	cg04610028	cg09018810	cg13528570	cg18112782	cg22996768
cg00033213	cg04626171	cg09036531	cg13530320	cg18132745	cg23057284
cg00046099	cg04657146	cg09055253	cg13568515	cg18140045	cg23081194
cg00060975	cg04689676	cg09068301	cg13569207	cg18144073	cg23099265
cg00062736	cg04710276	cg09077675	cg13571540	cg18232738	cg23128510
cg00087746	cg04730355	cg09080788	cg13573375	cg18274682	cg23184276
cg00112256	cg04734394	cg09084244	cg13574945	cg18315976	cg23186955
cg00114625	cg04744025	cg09102409	cg13641837	cg18336825	cg23202316
cg00116709	cg04747879	cg09125311	cg13645300	cg18386008	cg23309360
cg00135841	cg04748098	cg09152401	cg13646859	cg18396806	cg23323926
cg00139547	cg04749935	cg09182724	cg13649400	cg18397310	cg23324048
cg00145348	cg04762213	cg09196346	cg13655169	cg18399551	cg23359810
cg00146240	cg04771084	cg09200260	cg13655660	cg18426655	cg23418075
cg00160777	cg04771729	cg09207137	cg13680954	cg18428180	cg23443158
cg00191758	cg04798314	cg09214892	cg13683864	cg18434356	cg23455407
cg00218628	cg04804814	cg09253663	cg13683939	cg18477969	cg23484208
cg00221525	cg04811502	cg09257975	cg13688186	cg18478786	cg23493872
cg00231519	cg04814784	cg09272667	cg13723217	cg18507125	cg23497857
cg00241218	cg04833646	cg09281805	cg13748354	cg18514595	cg23499373
cg00265812	cg04836978	cg09289202	cg13766601	cg18592447	cg23503517
cg00373606	cg04841955	cg09307883	cg13766816	cg18618674	cg23524524
cg00466309	cg04842962	cg09309899	cg13796392	cg18624102	cg23539498
cg00470924	cg04865506	cg09324016	cg13810660	cg18662228	cg23554546
cg00473354	cg04963199	cg09333889	cg13829625	cg18689730	cg23564471
cg00478198	cg04981410	cg09387681	cg13871921	cg18696632	cg23611477
cg00512739	cg05023192	cg09411587	cg13905298	cg18697348	cg23640802
cg00514575	cg05045028	cg09418475	cg13935315	cg18748684	cg23667563
cg00540295	cg05091873	cg09499109	cg13941987	cg18748973	cg23677363
cg00545199	cg05097165	cg09514431	cg13956086	cg18799866	cg23696472
cg00546757	cg05100261	cg09523186	cg13979581	cg18827179	cg23712855
cg00581848	cg05104476	cg09560365	cg13984511	cg18868178	cg23718917
cg00583618	cg05130312	cg09562503	cg14007688	cg18878700	cg23758822
cg00604086	cg05185776	cg09610589	cg14011663	cg18923230	cg23803868
cg00645049	cg05204037	cg09636756	cg14023020	cg18932686	cg23834765
cg00666173	cg05222959	cg09672255	cg14034858	cg18955698	cg23852001
cg00666641	cg05223760	cg09690373	cg14036092	cg18989810	cg23857909
cg00680673	cg05237503	cg09720515	cg14079131	cg18997918	cg23860088
cg00689685	cg05256612	cg09773839	cg14081974	cg18998000	cg23876203
cg00695177	cg05257947	cg09790289	cg14098973	cg19005062	cg23885472
cg00713204	cg05273049	cg09825146	cg14111685	cg19022966	cg23918923
cg00723034	cg05275182	cg09863225	cg14127907	cg19060387	cg23947138
cg00739467	cg05279330	cg09866143	cg14137558	cg19063141	cg23951868
cg00773700	cg05300762	cg09905951	cg14192979	cg19092163	cg23981150
cg00786635	cg05331763	cg09908042	cg14222964	cg19118289	cg24034992
cg00810519	cg05338731	cg09916840	cg14252149	cg19119382	cg24047578
cg00813156	cg05340744	cg09934002	cg14258356	cg19137606	cg24051234
cg00829978	cg05374090	cg09969882	cg14284424	cg19151808	cg24052239
cg00832270	cg05397816	cg09993319	cg14295009	cg19153710	cg24123780
cg00837987	cg05412957	cg10021735	cg14295915	cg19156220	cg24156746
cg00843795	cg05418443	cg10030436	cg14324255	cg19163396	cg24184541
cg00849380	cg05418506	cg10044466	cg14372324	cg19182046	cg24194941
cg00940232	cg05431670	cg10047753	cg14373220	cg19187465	cg24195365
cg00963467	cg05438092	cg10055097	cg14388993	cg19188207	cg24208588
cg00988678	cg05450979	cg10076068	cg14406419	cg19194595	cg24258005
cg00996177	cg05472062	cg10088372	cg14444099	cg19231082	cg24273028
cg01058588	cg05476089	cg10095033	cg14457452	cg19235109	cg24302086
cg01081438	cg05486188	cg10154826	cg14460215	cg19248407	cg24331049
cg01120894	cg05526809	cg10182287	cg14467771	cg19260869	cg24340926
cg01127608	cg05554396	cg10201390	cg14488913	cg19265708	cg24351198
cg01139696	cg05593479	cg10202835	cg14492024	cg19285525	cg24378152
cg01142317	cg05598546	cg10274815	cg14498674	cg19311470	cg24426391
cg01156747	cg05704524	cg10277365	cg14513804	cg19318364	cg24450063
cg01171264	cg05712748	cg10306192	cg14520448	cg19360212	cg24479484
cg01181863	cg05714926	cg10309386	cg14533874	cg19377607	cg24545466
cg01188578	cg05729499	cg10315562	cg14544631	cg19393587	cg24547622
cg01201054	cg05732876	cg10318351	cg14550383	cg19413766	cg24549608
cg01212677	cg05740522	cg10330885	cg14554788	cg19415339	cg24589017
cg01223071	cg05757385	cg10341310	cg14555649	cg19428430	cg24597825
cg01241836	cg05785344	cg10378325	cg14565279	cg19441529	cg24671250
cg01282508	cg05803370	cg10403109	cg14570121	cg19455396	cg24701794
cg01288367	cg05806018	cg10407266	cg14604369	cg19488505	cg24740922
cg01303569	cg05859760	cg10409680	cg14651435	cg19504860	cg24741068
cg01338296	cg05865331	cg10426500	cg14654629	cg19506937	cg24748621
cg01342901	cg05872808	cg10446401	cg14655569	cg19539986	cg24779040
cg01366378	cg05889642	cg10462356	cg14708411	cg19547330	cg24823979
cg01370077	cg05900567	cg10601372	cg14710850	cg19548593	cg24829975
cg01384686	cg05940425	cg10607155	cg14737574	cg19561503	cg24831179
cg01385018	cg05941375	cg10632770	cg14765172	cg19572135	cg24849373
cg01446963	cg05965444	cg10645578	cg14803009	cg19601530	cg24872173
cg01461762	cg05970080	cg10692753	cg14906905	cg19616372	cg24917131
cg01519225	cg05995465	cg10701801	cg14918214	cg19653246	cg24925741
cg01528832	cg06041068	cg10717149	cg14973360	cg19663354	cg24961286
cg01530521	cg06042004	cg10723556	cg15041487	cg19716713	cg24976563
cg01551388	cg06051391	cg10738003	cg15067619	cg19735074	cg25080215
cg01579322	cg06072560	cg10760240	cg15132216	cg19746536	cg25132467
cg01647917	cg06098232	cg10776061	cg15162843	cg19748509	cg25188166
cg01652021	cg06108461	cg10776926	cg15165114	cg19780807	cg25203245
cg01703219	cg06136002	cg10860619	cg15165694	cg19789919	cg25206026
cg01709316	cg06144999	cg10877458	cg15247483	cg19793905	cg25225807
cg01742836	cg06151464	cg10906138	cg15250633	cg19834421	cg25226657
cg01753796	cg06158088	cg10938684	cg15251140	cg19854896	cg25267304
cg01758988	cg06245776	cg10950413	cg15257930	cg19937618	cg25267930
cg01818594	cg06266461	cg10975354	cg15264752	cg19939909	cg25282410
cg01823585	cg06277838	cg10981178	cg15292356	cg19949137	cg25336926
cg01836455	cg06297686	cg10983111	cg15308487	cg19949776	cg25341738
cg01847062	cg06352538	cg10987536	cg15341579	cg19952704	cg25361454
cg01869765	cg06418219	cg10991108	cg15388766	cg19996396	cg25373614
cg01873087	cg06476337	cg10991855	cg15391239	cg20015269	cg25375329
cg01891583	cg06489418	cg10993865	cg15392147	cg20017683	cg25415674
cg01921484	cg06510592	cg11001828	cg15402732	cg20056133	cg25425078
cg01948083	cg06513359	cg11035303	cg15418221	cg20057595	cg25427918
cg01948589	cg06549249	cg11054680	cg15511516	cg20077602	cg25433855
cg01952012	cg06550274	cg11106864	cg15544633	cg20086657	cg25450121
cg01957222	cg06578063	cg11111271	cg15565409	cg20091297	cg25465065
cg01959004	cg06590444	cg11152253	cg15570803	cg20113724	cg25496792
cg02010442	cg06616857	cg11154719	cg15605918	cg20139683	cg25565276
cg02025065	cg06624143	cg11165479	cg15611600	cg20145276	cg25591670
cg02070028	cg06630010	cg11184697	cg15661332	cg20146868	cg25640065
cg02100397	cg06653140	cg11186981	cg15693668	cg20147224	cg25645693
cg02117996	cg06688803	cg11263257	cg15752756	cg20176706	cg25655482
cg02120739	cg06700462	cg11308037	cg15755092	cg20208613	cg25656978
cg02144954	cg06721573	cg11317459	cg15755924	cg20218571	cg25685741
cg02148711	cg06732825	cg11337025	cg15757320	cg20227766	cg25692732
cg02161125	cg06772067	cg11342941	cg15771339	cg20287640	cg25754956
cg02165720	cg06803079	cg11355297	cg15802548	cg20290983	cg25897349
cg02179880	cg06818142	cg11373742	cg15806723	cg20306180	cg25928396
cg02195366	cg06834235	cg11395062	cg15828613	cg20420363	cg25929399
cg02274705	cg06858186	cg11401796	cg15841434	cg20421037	cg26018357
cg02288667	cg06894070	cg11413762	cg15871531	cg20445038	cg26023405
cg02288777	cg06960717	cg11418607	cg15907464	cg20455959	cg26031613
cg02291897	cg06961873	cg11494091	cg15953767	cg20484507	cg26038514
cg02301364	cg06982169	cg11520843	cg15975960	cg20495737	cg26119746
cg02303209	cg07020979	cg11536248	cg15977272	cg20536971	cg26128129
cg02333283	cg07038409	cg11561443	cg15979214	cg20560186	cg26155681
cg02372404	cg07056506	cg11585022	cg16001418	cg20601736	cg26155828
cg02386310	cg07078960	cg11592634	cg16010370	cg20631969	cg26162637
cg02448295	cg07089242	cg11648471	cg16081854	cg20662859	cg26207017
cg02471319	cg07109010	cg11653314	cg16091746	cg20720056	cg26301245
cg02478793	cg07110043	cg11653864	cg16097355	cg20728496	cg26303777
cg02479782	cg07150772	cg11673471	cg16097380	cg20746035	cg26308359
cg02502145	cg07211894	cg11675904	cg16112880	cg20756026	cg26333397
cg02504993	cg07229027	cg11689700	cg16178271	cg20761498	cg26342575
cg02573613	cg07256221	cg11716267	cg16181678	cg20781383	cg26348696
cg02580082	cg07258983	cg11738485	cg16191297	cg20795417	cg26359388
cg02615117	cg07271471	cg11747817	cg16245086	cg20796646	cg26363580
cg02623234	cg07304760	cg11786587	cg16251399	cg20859738	cg26380710
cg02649608	cg07309821	cg11808100	cg16359050	cg20910303	cg26382696
cg02658043	cg07389699	cg11833889	cg16403901	cg20959002	cg26418790
cg02665463	cg07393670	cg11846315	cg16416584	cg20968290	cg26421947
cg02682924	cg07419801	cg11870452	cg16431713	cg20969242	cg26422465
cg02742139	cg07437923	cg11871910	cg16488754	cg20971536	cg26482585
cg02751273	cg07446674	cg11884832	cg16490124	cg20979765	cg26505478
cg02770249	cg07460842	cg11993086	cg16512708	cg20987072	cg26509031
cg02775175	cg07464598	cg12054566	cg16515500	cg21019788	cg26540943
cg02821380	cg07507339	cg12058840	cg16520225	cg21028156	cg26566189
cg02869694	cg07507776	cg12064531	cg16558994	cg21035183	cg26627568
cg02871887	cg07571180	cg12074916	cg16634737	cg21046413	cg26672071
cg02909397	cg07576186	cg12086421	cg16645815	cg21070081	cg26674826
cg02943303	cg07645736	cg12155450	cg16670573	cg21100191	cg26680189
cg02973971	cg07659240	cg12158214	cg16748433	cg21130926	cg26690474
cg02978201	cg07674503	cg12161460	cg16785387	cg21143224	cg26701510
cg02994943	cg07686394	cg12166502	cg16792234	cg21161328	cg26703319
cg03019812	cg07772467	cg12171481	cg16866567	cg21173402	cg26744454
cg03039025	cg07781082	cg12177454	cg16867483	cg21201934	cg26767154
cg03050491	cg07803860	cg12186981	cg16904092	cg21241195	cg26805113
cg03075889	cg07806343	cg12195446	cg16926920	cg21243064	cg26820915
cg03104298	cg07837161	cg12217778	cg16950941	cg21265404	cg26832639
cg03115532	cg07844021	cg12251508	cg16956665	cg21284493	cg26845082
cg03162251	cg07861180	cg12278467	cg16976875	cg21290550	cg26846076
cg03221390	cg07864632	cg12284142	cg16995742	cg21385522	cg26846609
cg03271487	cg07867687	cg12291192	cg17001703	cg21438527	cg26847747
cg03352975	cg07874334	cg12298823	cg17009574	cg21446655	cg26856631
cg03372334	cg07876831	cg12342501	cg17015217	cg21463262	cg26864826
cg03391801	cg07912337	cg12364461	cg17018201	cg21473514	cg26896756
cg03487706	cg07918799	cg12381531	cg17039262	cg21474854	cg26927606
cg03513471	cg07941628	cg12388679	cg17051560	cg21582633	cg26939525
cg03517379	cg07952421	cg12403190	cg17056069	cg21589417	cg26972832
cg03526905	cg07997682	cg12413138	cg17149359	cg21598190	cg26985119
cg03532030	cg07998840	cg12417704	cg17155577	cg21601498	cg26995506
cg03565013	cg08049519	cg12475902	cg17181941	cg21635596	cg27047283
cg03605032	cg08065501	cg12513911	cg17184704	cg21656428	cg27059259
cg03621470	cg08072458	cg12551908	cg17195879	cg21711683	cg27069132
cg03637906	cg08096786	cg12556569	cg17202948	cg21712678	cg27083627
cg03670113	cg08118032	cg12568536	cg17215151	cg21787386	cg27084028
cg03691313	cg08146865	cg12576145	cg17232344	cg21797452	cg27086157
cg03692134	cg08199506	cg12609785	cg17246352	cg21811592	cg27087555
cg03706056	cg08221357	cg12648931	cg17283620	cg21860360	cg27102737
cg03721887	cg08238375	cg12650780	cg17339373	cg21860846	cg27123903
cg03748372	cg08250118	cg12653105	cg17343385	cg21864829	cg27152661
cg03796003	cg08253809	cg12653510	cg17345373	cg21903981	cg27187671
cg03804206	cg08272429	cg12657416	cg17351927	cg21952313	cg27203983
cg03859395	cg08282969	cg12709057	cg17363084	cg21957174	cg27207144
cg03871140	cg08298085	cg12728543	cg17399684	cg21966289	cg27210166
cg03900860	cg08306589	cg12743416	cg17404000	cg21978299	cg27226511
cg03905487	cg08346664	cg12747864	cg17430651	cg21997403	cg27230769
cg03923277	cg08395784	cg12823953	cg17490806	cg22024931	cg27263894
cg03944921	cg08407901	cg12856521	cg17508549	cg22025232	cg27268405
cg03959986	cg08435079	cg12865398	cg17516160	cg22138998	cg27286106
cg03978067	cg08435532	cg12895222	cg17530337	cg22140756	cg27301033
cg03983969	cg08446187	cg13014545	cg17543123	cg22164912	cg27327591
cg03988092	cg08457232	cg13014982	cg17547524	cg22222799	cg27361401
cg04027312	cg08477332	cg13017022	cg17552650	cg22274196	cg27395839
cg04029282	cg08479532	cg13019553	cg17565795	cg22306009	cg27405321
cg04061482	cg08550441	cg13023833	cg17571782	cg22336867	cg27425262
cg04123498	cg08560117	cg13024511	cg17590101	cg22425860	cg27470278
cg04140267	cg08603678	cg13060624	cg17639056	cg22449896	cg27474516
cg04149024	cg08627352	cg13069450	cg17662493	cg22460206	cg27501007
cg04165120	cg08656747	cg13098428	cg17670013	cg22471695	cg27519679
cg04245873	cg08663085	cg13115118	cg17670641	cg22484503	cg27541892
cg04246708	cg08684066	cg13170032	cg17681698	cg22522913	cg27545041
cg04288012	cg08693745	cg13182820	cg17707870	cg22569627	cg27572068
cg04302178	cg08703114	cg13184225	cg17710066	cg22604777	cg27586797
cg04317640	cg08806109	cg13203541	cg17717333	cg22646149	cg27611887
cg04327763	cg08807101	cg13205059	cg17720011	cg22662834	cg27615590
cg04367395	cg08812897	cg13226272	cg17736560	cg22671798
cg04371001	cg08823359	cg13232075	cg17753661	cg22682304
cg04417708	cg08841290	cg13241003	cg17800714	cg22710306
cg04455999	cg08855111	cg13244998	cg17811452	cg22713892
cg04461143	cg08858441	cg13275129	cg17811760	cg22741595
cg04467639	cg08860608	cg13286902	cg17843048	cg22764591
cg04486305	cg08873063	cg13304035	cg17853057	cg22784592
cg04497611	cg08887025	cg13311758	cg17877174	cg22802014
cg04520948	cg08887707	cg13311930	cg17904739	cg22816462
cg04522821	cg08905118	cg13369210	cg17934320	cg22871721
cg04524851	cg08912652	cg13370412	cg17970282	cg22876425
cg04559159	cg08922148	cg13375108	cg18040436	cg22902537
cg04575501	cg08946801	cg13375466	cg18073151	cg22955899
cg04582364	cg08952424	cg13431688	cg18088486	cg22963133
